# Supplementary material for: Differences in Forage-Acquisition and Fungal Enzyme Activity Contribute to Niche Segregation in Panamanian Leaf-Cutting Ants
Source: PLoS One. 2014 Apr 9;9(4):e94284. doi: 10.1371/journal.pone.0094284 (PMC3981799; doi:10.1371/journal.pone.0094284)
Supplement: Table S1 — Sample sizes for each colony. (XLSX) [file pone.0094284.s001.xlsx]

## Sheet: Sheet1
Species	Colony	Trail	Time of day	Observation time (min)	Minutes observation per species	Minutes observation per colony	Minutes observation per trail	Number of ants counted
Acromyrmex echinatior	Ae1	51	10:30:00	30	285	30	30	41
	Ae2	17	11:30:00	30		30	30	15
	Ae3	18	11:30:00	30		30	30	10
	Ae4	32	10:20:00	15		15	15	25
	Ae5	28	14:55:00	30		30	30	21
	Ae6	29	15:35:00	30		30	30	21
	Ae7	16	10:30:00	30		30	30	21
	Ae8	30	16:10:00	30		30	30	24
	Ae9	40	13:00:00	30		30	30	25
	Ae10	31	09:40:00	30		30	30	62
			TOTAL	285	285	285	285	265
Acromymrex octospinosus	Ao1	50	09:55:00	30	285	30	30	14
	Ao2	14	14:00:00	30		30	30	65
	Ao3	15	15:00:00	30		30	30	23
	Ao4	42	15:00:00	30		30	30	14
	Ao5	43	11:00:00	30		30	30	23
	Ao6	44	14:15:00	30		30	30	42
	Ao7	45	09:45:00	15		15	15	50
	Ao8	46	10:15:00	30		30	30	135
	Ao9	48	10:45:00	30		30	30	73
	Ao10	49	09:10:00	30		30	30	19
			TOTAL	285	285	285	285	458
Acromyrmex volcanus	Av1	47	11:00:00	30	30	30	30	43
			TOTAL	30	30	30	30	43
Atta cephalotes	Ace1	11	17:00:00	2	26	6	2	98
		12	17:00:00	2			2	72
		13	17:00:00	2			2	71
	Ace2	7	15:00:00	2		6	4	90
			15:00:00	2				68
		8	15:00:00	2			2	48
	Ace3	23	11:15:00	2		4	4	60
			11:15:00	2				53
	Ace4	22	10:50:00	0.5		4	2	50
			10:50:00	0.5				24
			10:50:00	0.5				48
			10:50:00	0.5				43
		26	22:30:00	0.5			2	82
			22:30:00	0.5				94
			22:30:00	0.5				91
			22:30:00	0.5				91
	Ace5	21	10:30:00	2		4	2	49
		27	22:00:00	0.5			2	42
			22:00:00	0.5				43
			22:00:00	0.5				45
			22:00:00	0.5				99
	Ace6	25	22:00:00	2		2	2	158
			TOTAL	26	26	26	26	1519
Atta colombica	Acol1	4	10:30:00	2	24.5	8	4	130
			10:30:00	2				98
		5	10:30:00	2			2	263
		6	10:30:00	2			2	72
	Acol2	9	16:00:00	0.5		4	2	29
			16:00:00	0.5				97
			16:00:00	0.5				102
			16:00:00	0.5				94
		10	16:00:00	0.5			2	99
			16:00:00	0.5				87
			16:00:00	0.5				95
			16:00:00	0.5				113
	Acol3	19	09:15:00	2		4	4	22
			09:15:00	2				39
	Acol4	20	10:00:00	2		4	4	66
			10:00:00	2				58
	Acol5	33	13:30:00	2		2	2	118
	Acol6	36	15:50:00	2		2	2	61
	Acol7	37	16:00:00	0.5		0.5	0.5	81
			TOTAL	24.5	24.5	24.5	24.5	1724
Atta sexdens	As1	1	09:00:00	2	22	8	2	105
		2	09:30:00	2			2	172
		3	09:30:00	2			4	69
			09:30:00	2				103
	As2	24	11:45:00	2		4	4	20
			11:45:00	2				5
	As3	34	15:15:00	2		2	2	107
	As4	35	15:40:00	2		2	2	7
	As5	38	16:15:00	2		2	2	88
	As6	39	12:30:00	2		2	2	53
	As7	41	15:00:00	2		2	2	72
			TOTAL	22	22	22	22	801
